# Supplementary material for: Exposure to Per- and Polyfluoroalkyl Substances and the Risk of Sarcopenia: The Mediating Role of Serum Albumin
Source: Toxics. 2026 May 29;14(6):478. doi: 10.3390/toxics14060478 (PMC13307807; doi:10.3390/toxics14060478)
Supplement: Supplementary file 1 [file toxics-14-00478-s001.zip]

Archive with 1 entries (1 files):
- toxics-4253138-supplementary.pdf
